# Supplementary material for: Application of a Loop-Mediated Isothermal Amplification (LAMP) Assay for the Detection of Listeria monocytogenes in Cooked Ham
Source: Foods. 2023 Jan 1;12(1):193. doi: 10.3390/foods12010193 (PMC9818245; doi:10.3390/foods12010193)
Supplement: Supplementary file 1 [file foods-12-00193-s001.zip]

Archive with 3 entries (3 files):
- Figure S1 Legend.pdf
- Figure S2 Legend.pdf
- Figure S3 Legend.pdf
